# Supplementary material for: Neuroendocrine Influencers and Associated Factors That Shape Jaw Movement and Growth in Temporomandibular Joint Disorder Management: A Systematic Review of Clinical and Radiographic Evidence
Source: J Pers Med. 2023 May 16;13(5):840. doi: 10.3390/jpm13050840 (PMC10221279; doi:10.3390/jpm13050840)
Supplement: Supplementary file 1 [file jpm-13-00840-s001.zip]

Archive with 1 entries (1 files):
- jpm-2381176-supplementary.pdf
